# Supplementary material for: A Resilience Related Glial-Neurovascular Network Is Transcriptionally Activated after Chronic Social Defeat in Male Mice
Source: Cells. 2022 Oct 27;11(21):3405. doi: 10.3390/cells11213405 (PMC9655779; doi:10.3390/cells11213405)
Supplement: Supplementary file 1 [file cells-11-03405-s001.zip]

Archive with 1 entries (1 files):
- cells-1899342-supplementary.pdf
